# Supplementary material for: Does Direct-to-Consumer Personal Genetic Testing Improve Gynecological Cancer Screening Uptake among Never-Screened Attendees? A Randomized Controlled Study
Source: Int J Environ Res Public Health. 2021 Nov 24;18(23):12333. doi: 10.3390/ijerph182312333 (PMC8657107; doi:10.3390/ijerph182312333)
Supplement: Supplementary file 1 [file ijerph-18-12333-s001.zip]

Archive with 6 entries (5 files):
- Supplementary Files/
- Supplementary Files/ijerph_CONSORT-2010-Checklist_211125.pdf
- Supplementary Files/ijerph_supfig1_20211116.pdf
- Supplementary Files/ijerph_supfig2_20211016.pdf
- Supplementary Files/ijerph_supp tab1_20211013.pdf
- Supplementary Files/ijerph_supp tab2_20211013.pdf
